# Supplementary material for: Engineered Exosomes-Based Photothermal Therapy with MRI/CT Imaging Guidance Enhances Anticancer Efficacy through Deep Tumor Nucleus Penetration
Source: Pharmaceutics. 2021 Sep 30;13(10):1593. doi: 10.3390/pharmaceutics13101593 (PMC8538523; doi:10.3390/pharmaceutics13101593)
Supplement: Supplementary file 1 [file pharmaceutics-13-01593-s001.zip]

Archive with 1 entries (1 files):
- pharmaceutics-1357256-supplementary-update.pdf
